# Supplementary material for: Effects of Different Sources of Armillaria mellea Co-Cultivation on the Quality and Soil Microecology of Gastrodia elata
Source: Plants (Basel). 2026 Apr 27;15(9):1329. doi: 10.3390/plants15091329 (PMC13165016; doi:10.3390/plants15091329)
Supplement: Supplementary file 1 [file plants-15-01329-s001.zip]

Archive with 22 entries (20 files):
- data of Table1-2, Figue1-2/
- data of Table1-2, Figue1-2/Figure 1.xlsx
- data of Table1-2, Figue1-2/Figure 2.xlsx
- data of Table1-2, Figue1-2/Table 1.xlsx
- data of Table1-2, Figue1-2/Table 2.xlsx
- Figure/
- Figure/Figure 1(a).png
- Figure/Figure 1(b).png
- Figure/Figure 2(a).png
- Figure/Figure 2(b).png
- Figure/Figure 3(a).png
- Figure/Figure 3(b).png
- Figure/Figure 4(a).png
- Figure/Figure 4(b).png
- Figure/Figure 5(a).png
- Figure/Figure 5(b).png
- Figure/Figure 6(a).png
- Figure/Figure 6(b).png
- Figure/Figure 7(a).png
- Figure/Figure 7(b).png
- Figure/Figure 7(c).png
- table.pdf
