# Supplementary material for: Effects of Different Sources of Armillaria mellea Co-Cultivation on the Quality and Soil Microecology of Gastrodia elata
Source: Plants (Basel). 2026 Apr 27;15(9):1329. doi: 10.3390/plants15091329 (PMC13165016; doi:10.3390/plants15091329)
Supplement: Supplementary file 1 [file plants-15-01329-s001.zip › data of Table1-2, Figue1-2/Figure 1.xlsx]

## Sheet: Figure 1(a)
Experimental Variants	Yield
	Repeat 1	Repeat 2	Repeat 3	Repeat 4	Repeat 5
XCB-M1	1718.96	1763.72	1571.48	1972.5	1709.26
XCB-M2	3203.74	806.66	2766.08	3557.14	4075.5
XCB-M3	2356.02	1815.68	3078.24	2725.48	1946.38
XCB-M4	1863.74	1155.7	706.76	745.38	1624.18
XCB-M5	2041.74	2905.64	6126.36	2124.6	2998.52
ZXWC-M1	741.2	1093.6	894	1010.8	1599.4
ZXWC-M2	4367.16	1894.8	3549.28	1295.68	1106.76
ZXWC-M3	600	884.64	625.52	1083.36	1867.38
ZXWC-M4	2077.08	1186.38	1048.9	1079.3	638.26
ZXWC-M5	2261.54	3182.88	1508.68	3370.02	2424.9
Unit：g/m2

## Sheet: Figure 1(b)
Experimental Variants	Individual Weight
	Repeat 1	Repeat 2	Repeat 3	Repeat 4	Repeat 5
XCB-M1	71.6233	51.8741	43.6522	75.8654	56.9753
XCB-M2	84.3089	67.2217	65.859	74.1071	101.888
XCB-M3	98.1675	60.5227	69.96	68.137	88.4718
XCB-M4	54.8159	48.1542	88.345	37.269	50.7556
XCB-M5	68.058	55.8777	72.9329	66.3937	78.9084
ZXWC-M1	46.325	68.35	63.8571	56.1556	72.7
ZXWC-M2	60.655	59.2125	84.5067	53.9867	42.5677
ZXWC-M3	16.6667	44.232	28.4327	60.1867	62.246
ZXWC-M4	69.236	59.319	32.7781	67.4562	35.4589
ZXWC-M5	59.5142	54.8772	47.1463	99.1182	71.3206
Unit：g/individual
