# Supplementary material for: Effects of Different Sources of Armillaria mellea Co-Cultivation on the Quality and Soil Microecology of Gastrodia elata
Source: Plants (Basel). 2026 Apr 27;15(9):1329. doi: 10.3390/plants15091329 (PMC13165016; doi:10.3390/plants15091329)
Supplement: Supplementary file 1 [file plants-15-01329-s001.zip › data of Table1-2, Figue1-2/Table 1.xlsx]

## Sheet: Sheet1
Experimental Variants	GAS			HBA			PHBA			HBD			PE			PB			PC			PA
	Repeat 1	Repeat 2	Repeat 3	Repeat 1	Repeat 2	Repeat 3	Repeat 1	Repeat 2	Repeat 3	Repeat 1	Repeat 2	Repeat 3	Repeat 1	Repeat 2	Repeat 3	Repeat 1	Repeat 2	Repeat 3	Repeat 1	Repeat 2	Repeat 3	Repeat 1	Repeat 2	Repeat 3
XCB-M1	0.911542	0.982866	0.934348	1.23815	1.25009	1.23441	0.0162189	0.0166965	0.0177512	0.1881	0.188617	0.188358	1.4047	1.39178	1.39646	5.07823	5.06291	5.06235	1.47343	1.47292	1.45954	12.1885	12.166	12.1686
XCB-M2	0.716243	0.768977	0.728739	0.938843	0.940623	0.939516	0.0342857	0.0372912	0.0371527	0.177499	0.177914	0.177874	0.957766	0.978072	0.975363	4.92565	4.93526	4.94317	1.25087	1.25621	1.24803	9.3005	9.31761	9.32008
XCB-M3	0.533899	0.587579	0.583025	0.992112	0.990175	0.995167	0.0372242	0.0234648	0.0243035	0.223365	0.222546	0.223984	1.22007	1.21468	1.21817	4.6686	4.66033	4.67754	1.26271	1.24923	1.265	9.36351	9.35591	9.38678
XCB-M4	0.432574	0.462243	0.453129	0.670003	0.672769	0.67639	0.0597155	0.0596956	0.0597751	0.223301	0.223759	0.229251	1.0818	1.0909	1.09185	4.05004	4.08105	4.10276	1.27977	1.29563	1.29905	8.49967	8.54834	8.57457
XCB-M5	0.457765	0.422385	0.452516	0.778189	0.774921	0.773177	0.0399762	0.0399168	0.0416006	0.190848	0.189184	0.18962	0.917036	0.920265	0.917413	4.31149	4.31088	4.28233	1.11012	1.09467	1.09358	7.25042	7.33449	7.31014
ZXWC-M1	0.91106	0.923327	0.940541	1.29429	1.30127	1.29746	0.0188292	0.0215219	0.0202254	0.185818	0.188252	0.187075	1.3545	1.3779	1.35137	4.5423	4.65673	4.61703	1.36894	1.38023	1.37674	9.85006	9.89696	9.84793
ZXWC-M2	0.880835	0.848292	0.881386	1.32127	1.32413	1.32359	0.0213604	0.0226794	0.0228566	0.189054	0.19057	0.19118	1.08143	1.08694	1.08168	5.15622	5.1899	5.19012	1.4881	1.50574	1.50347	10.574	10.6538	10.6457
ZXWC-M3	0.866753	0.875765	0.874418	1.3238	1.32156	1.32182	0.116748	0.116946	0.116827	0.187105	0.185818	0.186194	1.02749	1.02377	1.02361	5.29726	5.27436	5.26636	1.61917	1.62129	1.61717	14.0206	13.9996	13.9866
ZXWC-M4	0.767156	0.793258	0.754204	1.35462	1.35227	1.34352	0.0452242	0.0483588	0.0448497	0.162622	0.162228	0.159763	1.56931	1.56323	1.56501	4.41443	4.40637	4.35813	1.44128	1.4468	1.42857	11.1903	11.1726	11.0644
ZXWC-M5	0.396713	0.407609	0.395718	0.723792	0.729728	0.726541	0.0533413	0.0511503	0.0510507	0.231093	0.235674	0.239637	0.901823	0.898755	0.896225	4.43334	4.46133	4.44617	1.28748	1.29927	1.28796	7.14925	7.2198	7.20378
Unit：mg/g
