# Supplementary material for: Effects of Different Sources of Armillaria mellea Co-Cultivation on the Quality and Soil Microecology of Gastrodia elata
Source: Plants (Basel). 2026 Apr 27;15(9):1329. doi: 10.3390/plants15091329 (PMC13165016; doi:10.3390/plants15091329)
Supplement: Supplementary file 1 [file plants-15-01329-s001.zip › data of Table1-2, Figue1-2/Table 2.xlsx]

## Sheet: Sheet1
Experimental Variants	PH			TOC			TN			TP			TK			AN			AP			AK
				Unit：g/kg			Unit：g/kg			Unit：g/kg			Unit：g/kg			Unit：g/kg			Unit：mg/kg			Unit：g/kg
	Repeat 1	Repeat 2	Repeat 3	Repeat 1	Repeat 2	Repeat 3	Repeat 1	Repeat 2	Repeat 3	Repeat 1	Repeat 2	Repeat 3	Repeat 1	Repeat 2	Repeat 3	Repeat 1	Repeat 2	Repeat 3	Repeat 1	Repeat 2	Repeat 3	Repeat 1	Repeat 2	Repeat 3
XCB-CK	4.28	4.27	4.28	77.4684	78.7285	78.0873	1.8805	1.88126	1.87976	0.513695	0.517256	0.513603	10.3146	10.1442	10.1979	0.236466	0.240796	0.234928	0.257188	0.293253	0.310149	0.0808159	0.0828086	0.084913
XCB-M1	4.71	4.71	4.72	91.2559	91.8081	93.8475	2.59832	2.60098	2.60371	0.636533	0.644512	0.630909	10.6216	10.4483	10.558	0.311377	0.308137	0.312221	0.601271	0.739862	0.653978	0.182626	0.182685	0.182364
XCB-M2	4.68	4.68	4.65	84.858	84.1505	82.5858	3.19352	3.18951	3.1925	0.566141	0.517397	0.512711	10.9299	10.3352	10.3722	0.277863	0.277436	0.277905	0.447646	0.516333	0.568122	0.186648	0.186447	0.192715
XCB-M3	4.73	4.73	4.72	73.786	70.91	72.088	1.93718	1.92695	1.93989	0.541022	0.534906	0.50485	9.97193	10.07	9.77412	0.254909	0.249956	0.249333	0.345189	0.327135	0.291949	0.176843	0.184578	0.180659
XCB-M4	4.87	4.87	4.86	66.389	64.1276	63.4266	1.71918	1.72609	1.72309	0.499983	0.500294	0.518451	9.87434	9.93254	9.35325	0.217207	0.228306	0.221767	0.378183	0.344561	0.363219	0.191754	0.199267	0.197337
XCB-M5	4.89	4.8	4.89	78.3423	76.6802	77.8665	2.27595	2.27923	2.27284	0.632915	0.652211	0.608471	10.1685	10.4643	10.2733	0.28351	0.283032	0.280904	0.274817	0.224134	0.25945	0.161402	0.166597	0.161718
ZXWC-CK	4.77	4.74	4.75	83.9591	83.4295	85.0707	2.68403	2.68323	2.6935	0.89908	0.900844	0.944497	28	28.7563	28.7467	0.285665	0.292104	0.285764	1.13504	0.977649	1.17012	0.135814	0.134762	0.13678
ZXWC-M1	5.02	5.08	5.06	94.5104	95.2995	94.5459	2.71231	2.71655	2.71533	0.844049	0.865151	0.832674	29.1817	28.8123	29.436	0.331552	0.335008	0.332812	0.707803	0.673592	0.689549	0.317709	0.314943	0.314523
ZXWC-M2	4.85	4.88	4.82	199.918	198.902	198.298	4.79794	4.80262	4.81854	0.912631	0.912738	0.950778	22.3146	22.6444	22.5872	0.523235	0.52556	0.521828	2.32536	2.37448	2.48532	0.211663	0.217594	0.221207
ZXWC-M3	5.07	5	5.1	131.927	130.243	131.173	3.68074	3.67764	3.68064	0.844956	0.869058	0.884637	28.7981	29.0697	29.6305	0.151718	0.148704	0.153377	1.15813	1.36255	1.32333	0.209675	0.214779	0.213746
ZXWC-M4	5.1	5.08	5.08	99.9743	102.128	100.889	2.87071	2.87375	2.86274	1.02414	1.03687	1.02967	30.0619	30.0912	29.6039	0.345589	0.346871	0.352035	1.96353	1.99599	2.10114	0.240284	0.238719	0.238081
ZXWC-M5	4.87	4.88	4.86	98.5437	99.0132	98.5245	2.50908	2.5208	2.51828	0.870296	0.855919	0.815032	30.1885	30.813	30.425	0.350467	0.360958	0.35425	2.09089	2.27408	2.32424	0.218662	0.216743	0.215511
